# Supplementary material for: Behavior of Mebendazole during NF/RO Adsorption and Photolysis
Source: Membranes (Basel). 2022 Sep 15;12(9):888. doi: 10.3390/membranes12090888 (PMC9503556; doi:10.3390/membranes12090888)
Supplement: Supplementary file 1 [file membranes-12-00888-s001.zip]

Archive with 1 entries (1 files):
- membranes-1908151-supplementary.pdf
